# Supplementary material for: Deciphering the Clinical Behaviour of Invasive Lobular Carcinoma of the Breast Defines an Aggressive Subtype
Source: Cancers (Basel). 2024 May 16;16(10):1893. doi: 10.3390/cancers16101893 (PMC11120092; doi:10.3390/cancers16101893)
Supplement: Supplementary file 1 [file cancers-16-01893-s001.zip]

Archive with 1 entries (1 files):
- cancers-3023439-supplementary.pdf
